# Supplementary material for: Filamin and Phospholipase C-ε Are Required for Calcium Signaling in the Caenorhabditis elegans Spermatheca
Source: PLoS Genet. 2013 May 9;9(5):e1003510. doi: 10.1371/journal.pgen.1003510 (PMC3650001; doi:10.1371/journal.pgen.1003510)
Supplement: Table S1 — Strains used in this study. (XLS) [file pgen.1003510.s005.xls]

## Sheet: Sheet1 - Table 1 - Table 1
		Strain Name	Genotype
		JT73	itr-1(sa73ts) IV
		N2	wildtype
		PS4112	plc-1(rx1) X; kfEx2[plc-1(+), sur-5::GFP]
		UN0810	fln-1(tm545) IV
		UN0811	xbEx0811[fln-1p::gfp, rol-6(su1006)]
		UN0819	plc-1(rx1) X
		UN0901	fln-1(tm545) itr-1(sy290) dpy-20(e1282) IV
		UN0922	ezIs2 III; fln-1(tm545) IV
		UN0924	fln-1(tm545) itr-1(sy290) unc-24(e138) IV
		UN0926	fln-1(tm545) unc-24(e138) IV
		UN0947	fln-1(tm545) IV; lfe-2(sy326) unc-57(ad592) II
		UN1019	xbEx1019[tag-312p::gfp, rol-6(su1006)]
		UN1023	fln-1(tm545); xbEx1019
		UN1029	ezIs2[fkh-6p::gfp, unc-119(+)] III
		UN1101	xbIs1101[fln-1p::GCaMP, rol-6(su1006)]
		UN1103	fln-1(tm545) IV; xbIs1101
		UN1108	xbIs1101
		UN1113	fln-1(tm545) itr-1(sy290) dpy-20(e1282) IV; xbIs1101
		UN1114	itr-1(sy290) dpy-20(e1282) IV; xbIs1101
		UN1115	fln-1(tm545) IV; lfe-2(sy326) unc-57(ad592) II; xbIs1101
		UN1116	lfe-2(sy326) unc-57(ad592) II; xbIs1101
		UN1117	plc-1(rx1) X; xbIs1101
		UN1127	fln-1(tm545) IV; plc-1(rx1) X; xbIs1101
		UN1133	fln-1(tm545) itr-1(sy327) unc-24(e138) IV
		UN1149	fln-1(tm545) itr-1(sy328) unc-24(e138) IV
		UN1205	spe-41(sy693); xbIs1101
		UN1207	plc-1(tm738) X; ezIs2 III
		UN1231	itr-1(sa73ts) IV; xbIs1101
		UN1232	xbEx1232[fln-1p::GCaMP, fln-1p::tdTomato, rol-6(su1006)]
