# Supplementary material for: Filamin and Phospholipase C-ε Are Required for Calcium Signaling in the Caenorhabditis elegans Spermatheca
Source: PLoS Genet. 2013 May 9;9(5):e1003510. doi: 10.1371/journal.pgen.1003510 (PMC3650001; doi:10.1371/journal.pgen.1003510)
Supplement: Table S2 — Primer sequences. (XLS) [file pgen.1003510.s006.xls]

## Sheet: Sheet1 - Table 1 - Table 1 - Ta
		ID	Name	Sequence
		IK84	plc-1 RNAi forward	GCGCCAGAGTTGTCAGATATTGTC
		IK86	plc-1 RNAi reverse	CACTAACATTGTGAACACATACC
		IK189	GCaMP forward	ACGTCTAGACCATGATGGGTTCTCATCATC
		IK190	GCaMP reverse	GAGCCCGGGGCTCACTTCGCTGTCATCATTTG
		IK217	nmy-1 RNAi forward	GATGCAACGGTGTGCTCGAAGG
		IK218	nmy-1 RNAi reverse	CCAGCTCCTCCATCTGAACTCG
		IK310	inx-5 RNAi forward	TGAAAGCTTTGGCTGCGTCGCAATACGTAG
		IK311	inx-5 RNAi reverse	CACTGCAGGAAGGGTAGCAGTGGTATCAG
		IK319	inx-15 RNAi forward	GTATACGGTCCAAAGGCACGAGG
		IK320	inx-15 RNAi reverse	GTGCCATCAGGTCGTTCCACAAG
		IK321	inx-4 RNAi forward	GTGGATCCAGTCATCAGGGTATCACCACG
		IK322	inx-4 RNAi reverse	TTGATCCGGTTGCAGCGCCAG
		IK323	inx-21 RNAi forward	TCAAGCTTCAGCGGTAACCTCATTCACGGACCCG
		IK324	inx-21 RNAi reverse	GTCTAGACCAGCAGACGATGACCAGTCGTTG
		IK325	inx-22 RNAi forward	TCAAGCTTCGAGCGGATTGTTCACACGAC
		IK326	inx-22 RNAi reverse	GTCTAGAAGGATGCTGGGCTGCATGACG
		IK327	inx-19 RNAi forward	ATGGATCCGTTCCCCTCCATGTATCCGTCG
		IK328	inx-19 RNAi reverse	TTCCACGCGACACTCGCCCG
		IK333	inx-13 RNAi forward	CTCTAGACTGGACACCTATGCTTCTCGTC
		IK334	inx-13 RNAi reverse	ACTGCAGGTTTCTTCTGTGACCGATTGTCC
		IK335	inx-20 RNAi forward	TGCTGCAGAATGCTGGCTTCCCGCAGAA
		IK336	inx-20 RNAi reverse	AAACCACCAGCAGAAGCAGATCT
